# Supplementary material for: Dynamic Alterations of the Intestinal Microbiota of Fifth-Instar Silkworms (Bombyx mori) Fed an Artificial Diet or Mulberry Leaves
Source: Insects. 2024 Dec 5;15(12):970. doi: 10.3390/insects15120970 (PMC11677146; doi:10.3390/insects15120970)
Supplement: Supplementary file 1 [file insects-15-00970-s001.zip]

Archive with 1 entries (1 files):
- insects-3328125-supplementary.pdf
